# Supplementary material for: Mental Health Status of New Police Trainees before and during the COVID-19 Pandemic
Source: Healthcare (Basel). 2024 Mar 13;12(6):645. doi: 10.3390/healthcare12060645 (PMC11154500; doi:10.3390/healthcare12060645)
Supplement: Supplementary file 1 [file healthcare-12-00645-s001.zip]

Archive with 1 entries (1 files):
- healthcare-2865563-supplementary.pdf
